# Supplementary material for: Is There a “Biological Desert” With the Discovery of New Plant Viruses? A Retrospective Analysis for New Fruit Tree Viruses
Source: Front Microbiol. 2020 Nov 19;11:592816. doi: 10.3389/fmicb.2020.592816 (PMC7710903; doi:10.3389/fmicb.2020.592816)
Supplement: Supplementary Table 1 — Publications reporting a new fruit tree virus. [file Table_1.XLSX]

## Sheet: TableS1
Table S1-Publications reporting a new fruit tree virus
Virus name (abbr.)	Identified Host	Design Primers	Complete genome	Global Survey	Infectivity	Mix-infect	Local survey	Association with symptoms	Indicators	Host range	Symptomatology	Gene diversity	Genome diversity	Transmission
Apple green crinkle associated virus (AGCaV)（James et al., 2013）	apple [Malus sp.]
Temperate fruit decay associated virus (TFDaV)（Basso et al., 2015）	apple[Malus sp.], pear [Pyrus sp.], Grapevine
Apple geminivirus (AGV) （Liang et al., 2015）	apple [Malus sp.]
Apple necrotic mosaic virus (ApNMV)（Noda et al., 2017）	apple [Malus sp.]
Apple hammerhead viroid (AHVd )（Serra et al., 2018）	apple [Malus sp.]
Apple rubbery wood virus -1 (ARWV-1)（Rott et al., 2018 ）	apple [Malus sp.]
Apple rubbery wood virus -2 (ARWV-2)（Rott et al., 2018 ）	apple [Malus sp.]
Apple rubbery wood associated viruses-1 (ARWaV-1)（Wright et al., 2018）	apple [Malus sp.]
Apple rubbery wood associated viruses-2 (ARWaV-2)（Wright et al., 2018）	apple [Malus sp.]
Apple luteovirus 1 (ALV-1)（Liu et al., 2018）	apple [Malus sp.]
Apple-associated luteovirus (AaLV)（Shen et al., 2018）	apple [Malus sp.]
Pyrus pyrifolia partitivirus 2 (PpPV2)（Osaki and Sasaki, 2018）	Japanese pear [Pyrus pyrifolia]
Apple chlorotic fruit spot viroid (ACFSVd)（Leichtfried et al., 2019）	apple [Malus sp.]
Apple rootstock virus A (ApRVA)（Baek et al., 2019）	apple [Malus sp.]
Malus domestica virus A (MdoVA)（Koloniuk et al., 2019）	apple [Malus sp.]
Apricot vein clearing associated virus (AVCaV)（Elbeaino et al., 2014）	apricot [Prunus armeniaca]
Caucasus prunus virus (CPrV)（Marais et al., 2015b）	apricot [Prunus armeniaca]
Prunus virus T (PrVT)（Marais et al., 2015a）	apricot [Prunus armeniaca]
Nectarine stem pitting-associated virus (NSPaV)（Bag et al., 2015）	nectarine [Prunus persica]
Cherry rusty mottle-associated virus (CRMaV)（Villamor et al., 2015）	sweet cherry [Prunus avium]
Cherry twisted leaf-associated virus (CTLaV)（Villamor et al., 2015）	sweet cherry [Prunus avium], apricot [Prunus armeniaca]
Nectarine virus M (NeVM)（Villamor et al., 2016）	nectarine [Prunus persica]
Cherry-associated luteovirus (ChALV)（Lenz et al., 2017）	sweet cherry [Prunus avium], sour cherry [Prunus cerasus]
Prunus virus F (PrVF)（Villamor et al., 2017）	sweet cherry [Prunus avium], plum [Prunus domestica], cherry plum [Prunus cerasifera]
Peach leaf pitting-associated virus (PLPaV)（He et al., 2017）	peach [Prunus persica]
Peach-associated luteovirus (PaLV)（Wu et al., 2017）	peach [Prunus persica]
Peach virus D (PeVD)（Igori et al., 2017）	peach [Prunus persica]
Peach virus T (PcVT)（Jo et al., 2018）	peach [Prunus persica]
Peach chlorotic leaf spot virus (PCLSV)（Zhou et al., 2018）	peach [Prunus persica]
Mume virus A (MuVA)（ Marais et al., 2018）	Japanese apricot [Prunus mume]
Prunus geminivirus A (PrGVA)（Al Rwahnih et al., 2018）	sweet cherry [Prunus avium], apricot [Prunus armeniaca]
Cherry virus F (CVF)（Koloniuk et al., 2018a）	sweet cherry [Prunus avium], sour cherry [Prunus cerasus]
Cherry robigovirus 5 (CRV-5)（Wu et al., 2019）	sweet cherry [Prunus avium]
Cherry virus Turkey (CVTR) (Çağlayan et al., 2019)	sweet cherry [Prunus avium], sour cherry [Prunus cerasus]
Cherry virus B (ChVB) (Yaegashi et al., 2020)	sweet cherry [Prunus avium]
Prunus yellow spot-associated virus (PYSaV) (Hou et al., 2019)	David's peach [Prunus davidiana]
Peach virus 1 (PeV1) (Zhou et al., 2020)	peach [Prunus persica]
Citrus chlorotic dwarf associated virus (CCDaV) （Loconsole et al., 2012b）	lemon [Citrus limon]
Citrus yellow vein clearing virus (CYVCV)（Loconsole et al., 2012a）	lemon [Citrus limon]
Citrus leprosis virus C2 (CiLV-C2) （Roy et al., 2013）	sweet orange [Citrus sinensis]
Citrus vein enation virus (CVEV)（Vives et al., 2013）	sweet orange [Citrus sinensis]
Iranian citrus ringspot-associated virus (IrCRSaV)（Sadeghi et al., 2016）	sweet orange [Citrus sinensis]
Citrus jingmen-like virus (CJLV)（Matsumura et al., 2017）	sweet orange [Citrus sinensis]
Citrus virga-like virus (CVLV)（Matsumura et al., 2017）	sweet orange [Citrus sinensis]
Citrus leprosis virus N (CiLV-N)（Ramos-González et al., 2017）	sweet orange [Citrus sinensis]
Citrus concave gum-associated virus (CCGaV)（Navarro et al., 2018a）	sweet orange [Citrus sinensis], clementine [Citrus clementina], tangerine [Citrus reticulata]
Citrus chlorotic spot virus (CiCSV)（Chabi-Jesus et al., 2018）	sweet orange [Citrus sinensis]
Citrus virus A (CiVA)（Navarro et al., 2018b ）	sweet orange [Citrus sinensis], clementine [Citrus clementina], mandarin [Citrus reticulata]
Citrus yellow mottle-associated virus (CiYMaV) （Wu et al., 2020）	sweet orange [Citrus sinensis]
Citrus Tunisia genomovirus 1 (CTNGmV-1)（Chabi-Jesus et al., 2020）	sweet orange [Citrus sinensis]
Citrus Tunisia genomovirus 2 (CTNGmV-2)（Chabi-Jesus et al., 2020）	sweet orange [Citrus sinensis]
Blackberry virus E (BVE)（Sabanadzovic et al., 2011）	blackberry [Rubus armeniacus]
Raspberry leaf blotch virus (RLBV)（McGavin et al., 2012）	raspberry [Rubus parvifolius]
Blackberry vein banding-associated virus (BVBaV)（Thekke-Veetil et al., 2013）	blackberry [Rubus armeniacus]
Blackberry virusF (BVF)（Shahid et al., 2017）	blackberry [Rubus armeniacus]
Blackberry leaf mottle associated virus (BLMaV)（ Hassan et al., 2017）	blackberry [Rubus armeniacus]
Blackberry virus A (BVA)（Hassan et al., 2018）	blackberry [Rubus armeniacus]
Currant latent virus (CuLV )（Petrzik et al., 2016）	red currant [Ribes rubrum]
Currant virus A (CuVA)（Petrzik et al., 2016）	red currant [Ribes rubrum]
Blackcurrant idaeovirus (BCIV)（Thekke-Veetil et al., 2017）	blackcurrant [Ribes nigrum]
Blackcurrant leaf chlorosis associated virus (BCLCaV) （James and Phelan, 2017）	blackcurrant [Ribes nigrum]
Blackcurrant leafroll-associated virus 1 (BcLRaV-1)（Koloniuk et al., 2018b）	blackcurran [Ribes nigrum], red currant [Ribes rubrum]
Black currant associated rhabdovirus (BCaRV)（Wu et al., 2018）	blackcurrant [Ribes nigrum]
Ribes americanum virus A (RAVA)（Thekke-Veetil et al., 2018）	American blackcurrant [Ribes americanum]
Blackcurrant closterovirus 1 (BCCV-1 )（Zheng et al., 2018）	blackcurrant [Ribes nigrum], white currant [Ribes spicatum], gooseberry [Ribes uva-crispa],
Blueberry latent virus (BBLV)（Martin et al., 2011）	blueberry [Vaccinium corymbosum]
Blueberry latent spherical virus (BLSV)（Isogai et al., 2012）	blueberry [Vaccinium corymbosum]
Blueberry necrotic ringblotch virus (BNRBV)（Quito-Avila et al., 2013）	blueberry [Vaccinium corymbosum]
Blueberry virus A (BVA)（Isogai et al., 2013）	blueberry [Vaccinium corymbosum]
Blueberry mosaic associated virus (BlMaV)（Thekke-Veetil et al., 2014）	blueberry [Vaccinium corymbosum]
Blueberry fruit drop associated virus (BFDaV)（Diaz-Lara and Martin, 2016）	blueberry [Vaccinium corymbosum]
Blueberry green mosaic-associated virus (BGMaV)（Thekke-Veetil and Ho, 2019）	blueberry [Vaccinium corymbosum]
Mulberry mosaic dwarf-associated virus (MMDaV)（Ma et al., 2015）	mulberry [Morus nigra]
Mulberry badnavirus 1 (MBV1)（Elbeaino et al., 2013）	white mulberry [Morus alba]
Persimmon viroid 2 (PVd2)（Ito et al., 2013b）	American persimmon [Diospyros virginiana]
Persimmon virus A (PeVA)（Ito et al., 2013a）	Japanese persimmon [Diospyros kaki]
Persimmon latent virus (PeLV)（Ito et al., 2014a）	Japanese persimmon [Diospyros kaki]
Persimmon cryptic virus (PeCV)（Morelli et al., 2015）	Japanese persimmon [Diospyros kaki]
Persimmon virus B (PeVB)（Ito et al., 2015）	American persimmon [Diospyros virginiana]
Actinidia chlorotic ringspot associated virus (AcCRaV)（Zheng et al., 2017）	kiwifruit [Actinidia deliciosa]
Actinidia virus 1 (AcV-1)（Blouin et al., 2018）	kiwifruit [Actinidia deliciosa]
Actinidia seed-borne latent virus (ASbLV)（Veerakone et al., 2018）	kiwifruit [Actinidia deliciosa]
Actinidia emaravirus 2 (AcEV-2)（Wang et al., 2020）	kiwifruit [Actinidia deliciosa]
Note: blue color cell represent identified biological characteristics.
