# Supplementary material for: Is There a “Biological Desert” With the Discovery of New Plant Viruses? A Retrospective Analysis for New Fruit Tree Viruses
Source: Front Microbiol. 2020 Nov 19;11:592816. doi: 10.3389/fmicb.2020.592816 (PMC7710903; doi:10.3389/fmicb.2020.592816)
Supplement: Supplementary Table 2 — Citing publications of a new fruit tree virus. [file Table_2.XLSX]

## Sheet:  Table-S2
Table S2. Publications citing a new fruit tree virus
Host	Virus	Cited number	New country	New host	Detection method	Genome variability	Transmission	Epidemiological survey	Interaction factor	Coinfection	Risk assessment	Another New virus	review	other virus	Non-plant origin virus	Method development	Taxonomy	plant physiology	Non-viral	Chemical properties
Total citations number		933	34	11	26	8	10	10	15	11	48	227	214	215	39	30	16	10	5	4
pome	Apple green crinkle associated virus(AGCaV)	16	1	1	1						2	3		7						1
	Temperate fruit decay associated virus (TFDaV )	19									2	4	7	1	3	2
	Apple geminivirus (AGV)	25							1		2	12	4	3		2	1
	Apple necrotic mosaic virus (ApNMV)	8	1	1				1			2		1			2
	Apple hammerhead viroid (AHVd )	9	1			2					1		2	2						1
	Apple rubbery wood virus -1 (ARWV-1)	11	1									5	2	1	1		1
	Apple rubbery wood virus -2 (ARWV-2)
	Apple rubbery wood associated viruses-1 (ARWaV-1)	4										3		1
	Apple rubbery wood associated viruses-2 (ARWaV-2)
	Apple luteovirus-1 (ALV-1)	4	1									1		1				1
	Apple-associated luteovirus (AaLV)	9									2	5	2
	Pyrus pyrifolia partitivirus 2 (PpPV2)	5									2	2		1
	Apple chlorotic fruit spot viroid (ACFSVd)	1												1
	Apple rootstock virus A (ApRVA)	0
	Malus domestica virus A (MdoVA)	0
stone	Apricot vein clearing associated virus (AVCaV)	18		2							2	6	3	4		1
	Caucasus prunus virus (CPrV)	21									2	6	4	8	1
	Prunus virus T (PrVT)	18									2	4	4	5	2	1
	Nectarine stem pitting-associated virus (NSPaV)	26	2	3	1					1	2	5	8	2		1				1
	Cherry Rusty Mottle-associated virus (CRMaV)	14	1									7	5	1
	Cherry Twisted Leaf-associated virus (CTLaV)
	Nectarine virus M (NeVM)	29									2	7	8	8	3					1
	Cherry-associated luteovirus (ChALV)	13		1							1	4	3	4
	Prunus virus F (PrVF)	17	4	1							1	2	5	4
	Peach leaf pitting-associated virus (PLPaV)	12								1	1	2	3	5
	Peach-associated luteovirus (PaLV)	10	2		1					2	2	3
	Peach virus D (PeVD)	8			1					1	1	2	2	1
	Peach virus T (PcVT)	10										1	3	6
	Peach chlorotic leaf spot virus (PCLSV)	1										1
	Mume virus A (MuVA)	2									1		1
	Prunus geminivirus A (PrGVA)	4									1	1		2
	Cherry virus F (CVF)	5			1								1	3
	Cherry robigovirus-5 (CRV-5)	0
	Cherry virus Turkey (CVTR)	0
	Cherry virus B (ChVB)	0
	Prunus yellow spot-associated virus (PYSaV)	1											1
	Peach virus 1 (PeV1)	0
citus	Citrus chlorotic dwarf associated virus (CCDaV)	70	2		1			1				22	14	20	4	4	2
	Citrus yellow vein clearing virus (CYVCV)	51	4	1	6	2	4	2	3			4	16	4	1	4
	Citrus leprosis virus C2 (CiLV-C2)	48			4		4			1	1	7	13	11	2	4		1
	Citrus vein enation virus (CVEV)	37	2		1				2			9	16	6	1
	Iranian citrus ringspot associated virus (IrCRSaV)	0
	Citrus jingmen-like virus (CJLV)	18							1			2	4	6	2			1	2
	Citrus virga-like virus (CVLV)
	Citrus leprosis virus N (CiLV-N)	15					1		2	1		1	3	4			1	1	1
	Citrus concave gum-associated virus (CCGaV)	17		1								6	3	2	3		2
	Citrus chlorotic spot virus	8											2	4			1		1
	Citrus virus A (CiVA)	6										3	1	1	1
	Citrus yellow mottle-associated virus (CiYMaV)	0
	Citrus Tunisia genomovirus 1 (CTNGmV-1)	0
	Citrus Tunisia genomovirus 2 (CTNGmV-2)	0
rubus	Blackberry virus E (BVE)	14			1			1			1	4	2	4	1
	Raspberry leaf blotch emaravirus (RLBV)	42	4						2		1	7	8	17		1		2
	Blackberry vein banding-associated virus (BVBaV)	16			1						1	4	5	5
	Blackberry virus F (BVF)	5									1	1	2	1
	Blackberry leaf mottle associated virus (BLMaV)	15						1			1	5	5	2		1
	Blackberry virus A (BVA)	2										1					1
ribes	Currant latent virus ( CuLV )	5									1	1	1	2
	Currant virus A (CuVA)	9									1	7	1
	Blackcurrant idaeovirus (BCIV)	4									2			2
	Blackcurrant leaf chlorosis associated virus (BCLCaV)	6				1					2	1	1	1
	Blackcurrant leafroll-associated virus 1 (BcLRaV-1)	3									1		1	1
	Black currant associated rhabdovirus (BCaRV)	8									2	5	1
	Ribes americanum virus A (RAVA)	3									1		1	1
	Blackcurrant closterovirus 1 (BCCV-1 )	2									1			1
blueberry	Blueberry latent virus (BBLV)	45			2			1				10	11	13	7		1
	Blueberry latent spherical virus (BLSV)	12			1							3	5	3
	Blueberry necrotic ringblotch virus (BNRBV)	16			1		1					3	2	2	4	2			1
	Blueberry virus A (BVA)	3										1				1		1
	Blueberry mosaic associated virus (BlMaV)	14	2		2	1		1	2			2	2	1			1
	Blueberry fruit drop associated virus (BFDaV)	3						1	1			1
	Blueberry green mosaic-associated virus (BGMaV)	0
mulberry	Mulberry mosaic dwarf-associated virus (MMDaV)	25							1			8	4	8	1		1	2
	Mulberry badnavirus 1 (MBV1)	3			1	1							1
persimmon	persimmon viroid 2 (PVd2)	26								1		5	13	3		3	1
	Persimmon virus A (PeVA)	19	1							1		7	2	5	1	1		1
	Persimmon latent virus (PeLV)
	Persimmon cryptic virus (PeCV)	6	3							1			1	1
	Persimmon virus B (PeVB)	2								1		1
actinidia	Actinidia chlorotic ringspot-associated virus (AcCRaV)	22						1				8	3	7			3
	Actinidia virus 1 (AcV-1)	7	2			1						1		2	1
	Actinidia seed-borne latent virus (ASbLV)	6										1	1	4
	Actinidia emaravirus 2 (AcEV-2)	0
Note: Red colors depending on numbers of cited and each categories.
